# Supplementary material for: Effect of Cap Management Frequency on the Phenolic, Chromatic, and Sensory Composition of Cabernet Sauvignon Wines from the Central Coast of California over Two Vintages
Source: Molecules. 2024 May 26;29(11):2509. doi: 10.3390/molecules29112509 (PMC11173441; doi:10.3390/molecules29112509)
Supplement: Supplementary file 1 [file molecules-29-02509-s001.zip]

Archive with 1 entries (1 files):
- molecules-3003397-supplementary.pdf
